# Supplementary material for: Racial Differences in the Molecular Genetic Biomarkers of Diffuse Large B-Cell Lymphoma
Source: Biomedicines. 2025 Nov 14;13(11):2782. doi: 10.3390/biomedicines13112782 (PMC12650435; doi:10.3390/biomedicines13112782)
Supplement: Supplementary file 1 [file biomedicines-13-02782-s001.zip]

Archive with 1 entries (1 files):
- biomedicines-3934905-supplementary.docx
